# Supplementary material for: Capi-score: a quantitative algorithm for identifying disease patterns in nailfold videocapillaroscopy
Source: Rheumatology (Oxford). 2024 Mar 26;63(12):3315–21. doi: 10.1093/rheumatology/keae197 (PMC11637479; doi:10.1093/rheumatology/keae197)
Supplement: keae197_Supplementary_Data [file keae197_supplementary_data.zip]

Archive with 9 entries (8 files):
- keae197_Supplementary_Data/
- keae197_Supplementary_Data/rhe-23-2564-File006.pdf
- keae197_Supplementary_Data/rhe-23-2564-File007.pdf
- keae197_Supplementary_Data/rhe-23-2564-File008.pdf
- keae197_Supplementary_Data/rhe-23-2564-File009.pdf
- keae197_Supplementary_Data/rhe-23-2564-File010.pdf
- keae197_Supplementary_Data/rhe-23-2564-File011.pdf
- keae197_Supplementary_Data/rhe-23-2564-File012.pdf
- keae197_Supplementary_Data/rhe-23-2564-File014.docx
